# Supplementary material for: Predicting black ice-related accidents with probabilistic modeling using GIS-based Monte Carlo simulation
Source: PLoS One. 2024 May 23;19(5):e0303605. doi: 10.1371/journal.pone.0303605 (PMC11115309; doi:10.1371/journal.pone.0303605)
Supplement: S1 File — 10.5281/zenodo.10863284. (XLSX) [file pone.0303605.s001.xlsx]

## Sheet: Sheet1
angle
0
0
0
0
0
0
0
0
0
0
0
0
0
0
0
0
0
0
0
0
0
0
0
0
0
0
0
2.11278
1.43124
0.93999
4.83951
4.19469
4.89019
4.90328
4.90329
4.89663
4.90329
4.90328
4.90328
4.90329
4.90328
4.90328
4.90328
4.90328
4.90328
4.90328
4.90328
4.90328
4.90328
4.90328
4.90329
4.90328
4.90328
4.90328
4.90328
4.90328
4.90328
4.90328
4.90328
4.90328
4.90328
4.90329
4.90328
4.90328
4.90328
4.90328
4.90329
4.90328
4.90329
4.90328
4.90328
4.90328
4.90328
4.90328
4.90328
4.90328
4.90329
5.14138
6.3218
5.20485
6.42552
6.42316
6.42552
6.42552
6.4255
6.42552
6.42552
6.42551
6.00478
6.42552
6.42552
6.42551
6.42552
6.42552
6.42552
6.42552
6.42552
6.42552
6.42552
6.42552
6.42552
6.42552
6.42552
6.42552
6.42551
6.42552
6.42552
6.42552
6.42552
6.42552
6.42552
6.42552
6.42552
6.42552
6.42552
6.42552
6.42552
6.42552
6.42552
6.42552
6.42552
6.42552
6.42552
6.42552
6.42552
6.42552
6.42552
6.42552
6.42552
6.42552
6.42552
6.42552
6.42552
6.42552
6.42552
6.42552
6.42552
6.42552
6.42551
6.42552
6.42552
5.8573
4.70579
6.42552
6.42552
5.96225
4.66108
2.91386
2.56218
5.8573
5.13974
4.55363
2.79882
2.55188
2.95187
2.6015
2.56218
2.55973
2.55188
2.55189
2.55188
2.55188
2.55188
2.55188
2.55188
2.55189
2.55188
2.55188
2.55188
2.55188
2.55189
2.55189
2.55188
2.55188
2.55188
2.55188
1.82082
1.82272
1.82082
1.82082
1.82082
1.82082
1.82082
1.82082
2.47472
2.31914
1.82082
1.82082
1.82082
1.82082
1.82082
1.82082
1.82082
1.82082
1.82082
1.82082
1.82082
1.82081
1.82082
1.82082
1.82082
1.74342
1.4973
1.82082
1.82082
1.82082
1.65216
1.20981
1.1388
1.82082
1.74342
1.60358
1.46117
1.18843
1.13605
1.13605
1.48877
1.1811
1.149
1.1388
1.13605
1.13605
1.13605
1.13786
1.13605
1.13605
1.13605
1.13605
1.13606
1.13605
1.13605
1.13605
1.13605
1.13605
1.13605
1.13605
1.13605
1.13605
1.13605
1.13608
1.13605
1.13605
1.13605
1.13605
1.04674
1.13605
1.13605
1.13605
1.04849
1.13605
1.04674
1.74616
0.814082
0.828961
1.18617
1.83182
1.8353
1.08353
1.79702
1.8353
1.8353
1.8353
1.83182
1.8353
1.8353
1.8353
1.8353
1.8353
1.8353
1.8353
1.8353
1.8353
1.8353
1.8353
1.8353
1.8353
1.8353
1.8353
1.8353
1.8353
1.8353
1.8353
1.8353
1.8353
1.8353
1.86481
1.8353
1.8353
1.87282
1.92075
2.02742
1.8353
1.91079
2.09685
1.95115
2.07733
2.09439
2.09685
2.09685
2.09685
2.09616
2.09685
2.09685
2.09684
2.09685
2.09685
2.09685
2.09685
2.09684
2.09685
2.09685
2.09684
2.09685
2.09685
2.09685
2.09685
2.09683
2.09684
2.09684
2.09684
2.09685
2.09685
2.09685
2.09685
2.09685
2.09685
2.09685
2.09685
2.05033
1.90201
2.09685
2.09685
2.09685
2.09685
1.86221
2.09685
2.09685
1.90201
1.6856
1.68477
1.93921
1.69916
1.68477
1.68477
1.68477
1.84174
1.68586
1.68477
1.68477
1.68477
1.68477
1.68477
1.68477
1.68477
1.68477
1.68477
1.68477
1.68477
1.68477
1.68477
1.68477
1.68479
1.68477
1.68477
1.68477
1.68478
1.49155
1.68477
1.68478
1.08814
0.649711
0.647523
0.647523
1.29818
1.14904
1.35985
0.669338
0.647523
0.647523
0.659983
0.650256
0.647523
0.647523
0.64752
0.647523
0.647523
0.647523
0.647523
0.647523
0.647523
0.647523
0.647523
0.647523
0.647523
0.647523
0.647523
0.647523
0.647523
0.647523
0.647519
0.647523
0.647505
0.647523
0.647523
0.647523
0.647523
0.64752
0.647523
0.647523
0.647523
0.647523
0.647523
0.647523
0.647523
0.647523
0.647519
0.647523
0.647523
0.647523
0.647523
0.647523
0.647523
0.647516
0.647516
0.647521
0.647521
0.647523
0.647523
0.647516
0.647523
0.622201
0.647523
0.647523
0.58658
0.396801
0.154272
0.44106
0.385846
0.135891
0.233023
0.475503
0.485499
0.114382
0.2299
0.50536
0.890255
0.961815
0.964071
0.475503
0.919259
0.96063
0.964071
0.964075
0.964071
0.964071
0.961815
0.964071
0.964071
0.964071
0.964071
0.964071
0.964071
0.964071
0.964071
0.964071
0.964071
0.964071
0.964071
0.964071
0.964071
0.964071
0.964071
0.964071
0.964071
0.964071
0.964071
0.964071
0.964071
0.964076
0.964071
0.964071
0.964071
0.964071
0.964071
0.964071
0.964071
0.964071
0.972951
0.964071
0.964071
0.964075
0.973125
0.984695
1.02309
0.964071
0.964071
0.982295
1.01794
1.01039
1.02703
1.0272
0.973125
0.992034
1.02489
1.0272
1.0272
1.0272
1.0272
1.01845
1.02703
1.0272
1.0272
1.0272
1.0272
1.0272
1.0272
1.0272
1.0272
1.0272
1.0272
1.0272
1.0272
1.0272
1.0272
1.0272
1.0272
1.0272
1.0272
1.0272
1.0272
1.0272
1.0272
1.0272
1.0272
1.0272
1.0272
1.0272
1.0272
1.0272
1.0272
1.0272
1.0272
1.0272
1.0272
1.0272
1.0272
1.0272
1.0272
1.0272
1.0272
1.0272
1.0272
1.0272
1.0272
1.0272
1.0272
1.0272
1.0272
1.0272
1.0272
1.0272
1.0272
1.0272
1.0272
1.0272
1.0272
1.0272
1.0272
1.0272
1.0272
1.0272
1.0272
1.0272
1.0272
1.0272
1.0272
1.0272
1.0272
1.0272
1.0272
1.0272
1.0272
1.0272
1.0272
1.0272
1.0272
1.0272
1.0272
1.0272
1.0272
1.0272
1.0272
1.0272
1.0272
1.0272
1.0272
0.921172
0.879883
1.0272
1.0272
0.943686
0.815006
0.929202
1.42584
0.921172
0.890028
0.862744
1.47956
1.54302
1.43635
1.53971
1.54049
1.54302
1.54302
1.1843
1.53797
1.54302
1.54302
1.54302
1.54302
1.54302
1.54301
1.54302
1.54302
1.54302
1.54302
1.54302
1.54302
1.54302
1.54302
1.54302
1.54302
1.54302
1.54302
1.54302
1.54302
1.54302
1.54302
1.54302
1.54302
1.54302
1.54302
1.54302
1.54302
1.54302
1.54302
1.54302
1.54302
1.54302
1.54302
1.54302
1.54302
1.54302
1.54302
1.54302
1.72109
2.00719
3.66061
3.48868
4.00738
4.00739
4.00738
4.00738
4.00738
4.00738
4.00738
4.00739
4.00738
4.00738
4.00738
4.00738
4.00738
4.00738
4.00739
4.00738
4.00738
4.00738
4.00738
4.00738
4.00738
4.00738
4.00739
4.00738
4.00738
4.00738
4.00738
4.00738
4.00738
4.00738
4.00738
4.08505
4.18427
4.26986
4.13248
4.28748
4.49773
4.54215
4.5472
4.48303
4.5384
4.54645
4.54863
4.54863
4.50725
4.54863
4.54863
4.54863
4.54863
4.54863
4.54862
4.54862
4.54863
4.54863
4.54863
4.54863
4.54863
4.54863
4.54863
4.54863
4.54863
4.54863
4.54863
4.54863
4.54863
4.54863
4.54863
4.54863
4.54863
4.54863
4.54862
4.54863
4.54863
4.54863
4.54863
4.54863
4.54863
4.98826
5.06379
5.19927
4.70131
4.83783
5.86391
5.87494
5.8767
5.74466
5.89113
5.89113
5.78798
5.89113
5.89113
5.89113
5.89003
5.89113
5.89113
5.89113
5.89113
5.89111
5.89113
5.89113
5.89113
5.89111
5.89113
5.89113
5.89113
5.89113
5.89113
5.89113
5.89113
5.89113
5.89113
5.89113
5.89113
5.89113
5.89113
5.89113
5.89113
5.89113
5.89113
5.89113
5.89111
5.89113
5.89113
5.89113
5.89113
5.89113
5.89113
5.89113
5.89113
5.89112
5.89113
5.89113
5.89113
5.89113
5.89113
5.89113
5.89111
5.89113
5.89113
5.89112
5.89113
5.89113
5.89113
5.89112
5.89113
5.89111
5.89113
5.89113
5.89113
5.89113
5.89113
5.89113
5.89113
5.89111
5.89113
5.2532
5.36249
5.49685
4.58762
4.54171
4.51376
4.7381
4.81404
4.69145
5.23458
5.98724
5.46211
6.07164
6.04925
6.07164
6.07164
6.07164
6.07164
5.88479
6.07164
6.07164
6.07164
6.07161
6.07164
6.07163
6.07164
6.07164
6.07164
6.07161
6.07164
6.07164
6.07164
6.07163
6.07162
6.07164
6.07164
6.07164
6.07164
6.07164
6.07164
6.07163
6.07164
6.07161
6.07164
6.07164
6.07164
6.07164
6.07163
6.07164
6.07164
6.07164
6.07164
6.07164
6.07164
6.07164
5.23662
4.9156
3.26959
5.57419
3.0995
3.0916
3.12962
3.0916
3.0916
3.0916
3.0916
3.09579
3.0916
3.0916
3.0916
3.0916
3.0916
3.0916
3.0916
3.0916
3.0916
3.0916
3.01863
2.43801
2.34725
2.88575
1.10103
1.10103
1.1292
1.10103
1.10103
1.10103
1.10103
1.37202
1.10103
1.10103
1.10103
1.10103
1.10103
1.10103
1.10103
1.10103
1.10102
1.10103
1.10103
1.02288
0.892314
0.938893
0.892347
0.924565
0.88979
0.889793
0.88979
0.889791
0.889796
0.889791
0.889793
0.88979
0.88979
0.88979
0.889791
0.88979
0.889792
1.00272
0.88979
0.88979
0.88979
0.88979
0.88979
0.88979
0.88979
0.832181
0.74118
0.781757
0.488218
0.556369
0.488218
0.488218
0.488218
0.48821
0.488213
0.488218
0.488218
0.532464
0.488217
0.488218
0.488218
0.488218
0.488218
0.488218
0.488218
0.488216
0.488218
0.488213
0.464453
0.390282
0.407657
0.461343
0.397351
0.537658
0.587188
0.638841
1.07094
1.07304
1.04064
1.06772
1.07304
1.06908
1.07304
1.07302
1.07304
1.07302
1.07303
1.07304
1.07304
1.07304
1.07304
1.07304
1.07304
1.07304
1.07304
1.07304
1.07304
1.07303
1.07304
1.07304
1.07304
1.07304
1.07304
1.07303
1.153
2.20567
2.71765
2.62444
1.32433
2.77353
2.7709
2.77354
2.77354
2.77354
2.77352
2.77354
2.77353
2.77351
2.77354
2.77354
2.77352
2.77354
2.77352
2.77354
2.77354
2.77354
2.77354
2.77354
2.77352
2.77354
2.77354
2.77353
2.77352
2.77354
2.77353
2.77354
2.77354
2.77354
2.77354
2.77354
2.77354
2.77353
2.77354
2.77354
2.77354
2.77354
2.77353
2.77354
2.77354
2.77354
2.77354
2.77354
2.77354
2.77354
2.77354
2.77354
2.77354
2.77354
2.77354
2.77354
2.77354
2.7472
2.77354
2.77353
2.77354
2.74772
2.68816
2.7033
2.7033
2.7033
2.68446
2.59934
2.59062
2.59356
2.59356
2.59207
2.59036
2.58988
2.58988
2.59198
2.58988
2.58988
2.58988
2.58988
2.58988
2.58988
2.58988
2.58988
2.58988
2.58988
2.58988
2.58988
2.58988
2.58988
2.58988
2.58988
2.58989
2.58988
2.58988
2.58988
2.58988
2.58988
2.58988
2.58988
2.58988
2.58988
2.58988
2.58988
2.58988
2.58988
2.58988
2.58988
3.43391
3.6124
5.13382
6.78043
7.57036
7.90201
8.23254
8.23254
8.15459
4.19599
8.23254
8.23253
8.23254
8.23254
8.00246
8.23254
8.23254
8.23254
8.23254
8.23254
8.23251
8.23254
8.23254
8.23254
8.23254
8.23254
8.23254
8.23254
8.23253
8.23254
8.23253
8.23254
8.23254
8.23254
8.23253
8.23254
8.23254
8.23254
8.23254
8.23253
8.23252
8.23254
8.23251
8.23254
8.23254
8.23254
8.23252
8.23254
8.23253
8.23253
8.23254
8.23253
8.23254
8.23254
8.23254
8.23254
8.23254
8.23254
8.2325
8.23254
8.23254
6.06997
8.23253
5.92021
1.04889
4.56104
0.816269
8.23254
1.21885
0.157577
0.12408
0.12408
4.05739
7.89979
0.124083
0.12408
0.12408
0.440342
0.12408
0.12408
0.263743
0.12408
0.12408
0.12408
0.12408
0.12408
0.12408
0.12408
0.12408
0.142962
0.12408
0.12408
0.12408
0.12408
0.12408
0.12408
0.124088
0.12408
0.12408
0.12408
0.124088
0.12408
0.12408
0.12408
0.124084
0.124084
0.125102
0.12408
0.12614
0.131205
0.127236
0.130944
0.130211
0.131186
0.131205
0.131205
0.131205
0.131205
0.131205
0.131205
0.131205
0.131205
0.309675
1.37235
1.32598
1.37235
1.37235
1.37235
1.37235
1.37235
1.37235
1.37235
1.37235
1.37235
1.37235
1.37235
1.37235
1.37235
1.37235
0.500758
1.37235
0.326863
1.37235
0.326863
0.347959
0.326878
0.326863
0.326863
0.711026
0.49621
1.69875
1.81308
0.869687
4.43391
4.4339
4.43391
4.43391
4.43391
4.43391
4.06158
4.01146
3.30565
3.34687
3.29618
3.54789
3.29618
3.29618
3.29618
3.29618
3.99337
3.29618
3.29618
3.29618
3.29618
3.29619
3.29618
3.29618
3.29618
3.29618
3.29618
3.29619
3.29619
3.29618
3.29618
3.29618
3.29618
3.29618
3.29618
3.29618
3.29618
3.29619
3.29618
3.29618
3.29619
3.29618
3.29618
3.29618
3.29618
3.29618
3.29618
3.29618
3.29618
3.29619
3.29618
3.29618
3.29618
3.29618
3.29618
2.85196
3.09102
3.1228
2.31209
1.74298
2.02987
2.11151
1.81993
0.472293
0.303334
0.256352
0.308822
0.282184
0.769599
1.25228
1.25228
1.25228
1.25228
1.25228
1.25228
1.25228
1.25228
1.25228
1.25228
1.25228
1.25228
1.25228
1.25228
1.25228
1.25228
1.25228
1.25228
1.25228
1.25228
1.25228
1.25228
1.25228
1.25228
1.25228
1.25229
1.25229
1.25228
1.25228
1.25229
1.25228
1.25228
1.25228
1.25228
1.25228
1.25228
1.25229
1.25228
1.25228
1.25228
1.25228
1.25228
1.25228
1.25228
1.25228
1.25228
1.25229
1.25228
1.25228
1.25228
1.25228
1.25228
1.2523
1.2523
1.29275
1.36595
1.31977
1.40621
1.59916
1.39297
1.59816
1.60568
1.61081
1.53954
1.61082
1.61083
1.61083
1.61083
1.61082
1.61083
1.61083
1.61083
1.61083
1.61082
1.61083
1.61082
1.61083
1.61082
1.61083
1.61083
1.61083
1.61083
1.61082
1.61083
1.61083
1.61083
1.61083
1.61083
1.61083
1.61083
1.61083
1.61083
1.61083
1.61083
1.61083
1.61083
1.61082
1.61083
1.61083
1.61081
1.61083
1.61083
1.61082
1.61083
1.61082
1.61083
1.61083
1.61082
1.61083
1.61083
1.61083
1.61081
1.61083
1.61083
1.61083
1.61082
1.61083
1.61083
1.61082
1.61082
1.61083
1.61083
1.61082
1.61082
1.61083
1.58798
1.54664
1.53337
1.53337
1.5126
1.4215
1.41235
1.47288
1.41235
1.41019
1.4083
1.4083
1.4083
1.4083
1.4083
1.4083
1.4083
1.4083
1.4083
1.4083
1.4083
1.4083
1.4083
1.4083
1.4083
1.13503
0.427722
0.42772
0.427718
0.427715
0.427722
0.427722
0.427722
0.427722
0.427721
0.873597
0.427722
0.42772
0.42772
0.427722
0.427722
0.427722
0.427722
0.427706
0.427582
0.42037
0.415218
0.415218
0.415218
0.415218
0.415218
0.415218
0.421025
0.415218
0.415218
0.415218
0.415215
0.415218
0.415206
0.415218
0.415217
0.415215
0.415218
0.412787
0.365348
0.28509
0.284747
0.286159
0.284745
0.284747
0.284747
0.284744
0.284743
0.284745
0.284747
0.284747
0.284744
0.284743
0.284745
0.284747
0.284747
0.240192
0.227686
0.216031
0.159097
0.345537
0.365281
3.43865
4.12851
4.24884
4.24427
4.24883
1.16028
4.24883
4.24885
4.24884
4.24885
4.24885
4.24885
4.24884
4.24885
4.24884
4.24885
4.24884
4.24884
4.24884
4.24885
4.24885
4.24885
4.24885
4.24885
4.24885
4.24885
4.24885
4.24885
4.24885
4.24882
4.24882
4.24883
4.24885
4.24884
4.24884
4.24883
4.24885
4.24881
4.24885
4.24884
4.24885
4.24884
4.24881
4.24884
4.24885
4.24881
4.24885
4.24885
4.24885
4.24883
4.14571
4.11749
3.30076
2.97761
2.43902
2.41123
2.4038
2.4038
2.4038
2.46098
2.53405
2.76497
2.79441
2.54257
2.8024
2.8024
2.59355
2.64206
2.8024
2.8024
2.8024
2.8024
2.80079
2.8024
2.8024
2.8024
2.8024
2.8024
2.8024
2.8024
2.8024
2.8024
2.8024
2.8024
2.8024
2.8024
2.8024
2.8024
2.8024
2.8024
2.8024
2.8024
2.8024
2.8024
2.8024
2.8024
2.8024
2.8024
2.8024
2.8024
2.8024
2.8024
2.8024
2.8024
2.8024
2.8024
2.8024
2.8024
2.8024
2.8024
2.8024
2.8024
2.8024
2.8024
2.8024
2.8024
2.8024
2.8024
2.8024
2.8024
2.8024
2.8024
2.8024
2.8024
2.8024
1.99697
2.39511
1.74107
1.89527
2.65277
3.78619
3.90495
2.67004
3.91078
3.91078
3.91078
3.91078
3.91078
3.91078
3.91079
3.91078
3.91078
3.91078
3.91078
3.91078
3.91078
3.91078
3.91078
3.91078
3.91078
3.91078
3.91078
3.91078
3.91078
3.91078
3.91078
3.91078
3.91078
3.91078
3.91078
3.91078
3.91078
3.91078
3.91078
3.91078
3.91078
3.91078
3.91078
3.91078
3.91078
3.91078
3.91078
3.91078
3.91078
3.91078
3.91078
3.91078
3.91078
3.91078
3.91078
3.91078
3.91078
3.91078
3.91078
3.91078
3.91078
3.72351
3.45498
3.91078
3.91078
3.76277
2.72187
2.61044
3.41124
3.27971
2.61396
2.60872
2.60872
2.6351
2.62442
2.61216
2.60872
2.60872
2.60872
2.60872
2.60872
2.60872
2.60872
2.60872
2.60872
2.60872
2.60872
2.60872
2.60872
2.60872
2.60872
2.60872
2.60872
2.60872
2.60872
2.60872
2.60872
2.60872
2.60872
2.60872
2.60872
2.60872
2.25974
2.60872
2.60872
2.60872
1.91202
0.537287
2.60872
3.27795
2.25974
2.02874
1.39264
2.44705
2.41615
2.32466
2.06229
3.27099
3.5326
1.44195
0.835714
3.59207
3.60584
3.55911
0.714245
1.75882
3.58144
3.60584
3.60584
3.60584
3.20792
3.59207
3.60584
3.60584
3.60584
3.60584
3.60584
3.60584
3.60584
3.60584
3.60584
3.60584
3.60584
3.60584
3.60584
3.60584
3.23956
3.60584
3.60583
3.60584
3.60584
3.60584
3.60584
3.60582
3.60584
3.60584
3.60584
3.60584
3.60583
3.60583
3.60581
3.60584
3.60584
3.60584
3.60584
3.60583
3.60584
3.60584
3.60584
3.60584
3.60583
3.60581
3.60584
3.60584
3.60584
3.60584
3.60584
3.60584
3.60584
3.60584
3.60584
3.60584
3.60584
3.60584
3.60584
3.60584
3.60583
3.60584
3.60583
3.60584
3.60582
3.60584
3.60584
3.60584
3.60584
3.60584
3.60584
3.34468
3.60583
3.60583
3.08274
2.04808
3.60584
3.60582
1.86395
1.79482
3.3985
3.02794
1.7996
1.79482
1.79482
2.72857
1.92019
1.82938
1.79482
1.79482
1.7996
1.79482
2.91814
1.79482
1.79482
1.79482
1.79482
1.79482
1.79482
1.79482
1.79482
1.79482
1.79482
1.79481
1.79482
1.79482
1.79482
1.79482
1.79482
1.79482
1.79482
1.79482
1.79482
1.79588
1.62641
1.79482
1.79482
1.79482
1.79482
1.79481
1.79482
1.79482
1.79481
1.79482
1.30279
1.79482
1.79482
1.66184
1.42242
0.924038
0.626379
1.34562
1.22694
0.661736
0.623292
0.623288
0.646972
0.637383
0.626377
0.623288
0.623288
0.623293
0.62329
0.623288
0.623293
0.623289
0.62329
0.623288
0.623295
0.623292
0.623288
0.623294
0.623288
0.623291
0.623288
0.579143
0.623288
0.623292
0.538433
0.457577
0.623288
0.623289
0.612415
0.453113
0.444591
0.44387
0.556917
0.556917
0.556917
0.5609
0.444343
0.44387
0.44387
0.449709
0.449709
0.44387
0.44387
0.44387
0.44387
0.44387
0.44387
0.44387
0.443877
0.44387
0.44387
0.44387
0.44387
0.444941
2.16895
2.47519
0.44388
3.0305
5.50018
5.50018
5.68414
5.68414
5.68414
2.78635
5.68414
5.68414
5.68414
5.68414
2.38173
5.68413
5.68414
5.67711
5.68414
[truncated: 14,416 more rows]
