# Supplementary material for: Predicting black ice-related accidents with probabilistic modeling using GIS-based Monte Carlo simulation
Source: PLoS One. 2024 May 23;19(5):e0303605. doi: 10.1371/journal.pone.0303605 (PMC11115309; doi:10.1371/journal.pone.0303605)
Supplement: S3 File — 10.5281/zenodo.10863284. (XLSX) [file pone.0303605.s003.xlsx]

## Sheet: Sheet1
curvature
2.43155
2.18225
1.11757
0.500919
0.745176
3.25299
0.929817
4.5425
1.98324
0.397047
0.699015
4.27581
3.95677
2.18403
-0.110566
4.13931
0.898267
0.37383
4.02414
2.36182
0.589561
3.76935
3.6546
3.58299
3.68386
3.83894
3.21468
4.27488
3.18906
0.516139
-0.324076
3.60004
3.74292
-0.00800843
2.58249
0.134506
0.0342091
3.62184
1.76508
0.282469
3.61118
3.17992
1.70223
3.52956
3.2129
1.70604
1.2596
3.0532
3.21478
1.8504
0.315734
0.677121
3.16954
3.46321
1.9207
0.634122
0.127461
0.255955
3.3475
1.87986
0.647252
-0.193851
2.25204
2.79109
1.52799
-3.79564
-0.381629
1.7591
0.738666
-1.78048
-0.0599467
1.58161
0.596565
0.808286
1.3241
0.7653
0.752343
0.226004
0.895793
1.09493
1.11481
0.27809
0.41639
1.11304
1.14727
0.618807
1.10398
0.610957
0.347076
0.887598
-0.0963874
0.594285
0.942297
0.587633
0.169293
0.108646
0.815433
0.798065
0.554168
0.243319
0.775854
0.71843
0.48519
0.342048
0.0406432
0.706361
0.57252
0.399002
0.342482
0.272045
0.163665
0.659944
0.468183
0.311322
0.309167
0.228055
0.54506
0.618931
0.244372
0.303961
0.271172
0.599349
0.593865
0.183979
0.270704
0.62851
0.560651
0.221705
0.684776
0.548068
0.134468
0.681944
-0.0866913
-0.23149
-0.312078
-0.349599
0.366557
0.588621
0.177644
-0.524758
0.148069
1.14338
1.07728
0.357833
-0.560152
0.952816
2.07665
1.31088
0.0879523
0.336557
-0.19071
1.28073
2.05056
-0.381739
0.10363
0.895397
1.38111
0.583325
-0.448229
-0.387698
0.336857
0.951687
0.31667
-0.269711
-0.169357
0.559019
0.0620305
0.610516
0.454645
0.709246
-0.00900142
0.579569
0.00480023
0.649349
0.545181
0.22051
-0.623337
0.164262
-1.20954
-0.611047
-0.563606
-1.44763
-0.699284
1.81188
0.0489067
-0.0137546
-0.965513
-1.37077
-0.514459
1.37292
2.4771
-0.333609
-1.01909
-0.0320494
1.3667
3.07198
2.62825
-1.04605
-0.116369
1.47288
4.12701
4.33248
2.96543
0.29344
1.90695
3.97599
4.25263
3.10146
2.37935
-0.352173
1.00076
2.73627
2.49409
1.25961
0.48876
-0.158888
0.379846
1.75128
0.95454
-0.614437
-1.46335
-1.60878
-1.08572
0.675527
-0.571614
-1.65002
-1.55673
-0.887766
-0.33728
-1.08401
-1.0678
-0.555946
-0.192378
-0.199678
-0.279215
-0.757363
-0.526718
-1.2797
-1.17174
-0.0273998
-0.31312
-1.17343
-1.40237
-0.728436
0.00128677
-0.87402
-1.45123
-1.00304
-0.287361
-0.990679
-0.403125
0.291705
0.375224
0.172423
0.385492
0.422969
0.693064
1.46423
1.05917
0.979898
1.14496
1.18581
2.93428
2.48715
1.94986
1.25118
0.595424
0.356648
3.36509
1.39606
0.361741
3.69893
2.28082
0.801716
-0.138461
3.10329
1.9902
0.369095
-0.24724
0.428639
2.84461
1.75757
0.126338
0.627352
1.23563
1.45674
2.19274
1.86982
1.33961
1.33229
1.04918
1.53122
1.41002
-0.00566308
0.634322
1.03451
0.381243
-0.155928
-0.169848
0.0610932
0.449203
0.273692
-0.0518247
-0.0774954
0.281062
0.348338
0.143643
0.434023
0.250832
0.168371
0.181704
0.155362
0.138573
0.313118
0.35135
0.363844
0.0572289
0.12353
-0.171922
-0.353249
-0.431754
-0.398126
-0.251786
-0.477059
-0.614839
-0.721913
-0.766081
-0.737648
-0.608742
-0.315738
-0.545618
-0.603575
-0.619335
-0.558287
-0.228794
-0.154896
-0.196258
-0.00969395
0.439222
0.585621
0.0918966
0.394947
0.675481
0.59551
0.349145
0.0805284
0.367481
0.628971
0.734949
0.586617
0.299435
0.034555
0.514695
0.73317
0.749794
0.508224
-0.160881
-0.249686
0.791238
0.629561
0.236052
-0.182628
-0.507515
-0.361275
0.332276
-0.572133
-0.618852
-0.339105
-0.831764
-0.514134
-0.233594
0.098151
0.1136
-0.286347
-0.435494
-0.406651
0.0369583
0.27738
0.210279
-0.401626
-0.229076
0.167961
-0.521906
-0.139814
-0.150493
-0.0584181
-0.846085
-0.621746
-0.319171
-1.1515
-0.797447
-0.390525
-1.39048
-0.873329
-0.378271
0.062037
-1.4491
-0.844629
0.023271
0.165676
-1.44977
-0.116343
0.128322
0.3159
0.405992
-1.42559
-0.420054
0.0224807
0.428462
0.532766
0.196956
-1.12751
-0.174522
0.439792
0.491822
-0.30392
-0.487486
0.190282
0.248797
-0.212092
-0.781658
-0.236913
-0.216832
-0.35803
-0.863454
-0.664798
-0.059134
-0.504686
-0.934374
-0.529457
-0.249719
0.249836
-0.0633922
-0.0635583
0.0418029
0.0631206
1.06642
1.00219
0.841075
0.527464
0.231819
-0.00357479
1.82669
1.91688
1.45504
0.784048
0.261896
-0.233645
2.1385
2.45106
1.80184
0.856785
0.0245827
-0.233927
-0.0185009
2.67096
2.76517
1.8057
0.731898
0.221418
0.444821
1.11236
2.82961
2.68275
1.87941
1.28361
1.24747
1.48604
1.69398
2.89018
2.88453
2.39617
1.9071
1.48008
1.06727
1.03384
3.00729
3.04342
1.86952
0.458064
0.112877
0.641566
3.10123
2.88043
1.80728
0.0274671
0.153988
0.986423
3.02471
2.73414
1.19627
0.79367
0.335938
1.32709
3.18435
2.93223
1.92433
0.92538
0.471048
0.633271
1.52976
3.24791
2.96623
1.94592
0.954643
0.491478
0.755423
1.68001
3.29063
2.98391
1.9296
0.928162
0.497163
0.821406
1.77184
3.26812
2.96853
1.92696
0.950916
0.56267
0.931956
1.86959
3.36713
2.99595
1.90133
0.922307
0.572361
0.997442
1.97339
3.30226
2.94277
1.88255
0.937489
0.626742
1.08348
2.044
3.38144
2.96681
1.843
0.888865
0.611677
1.11641
2.1253
3.36915
2.90344
1.79517
0.883766
0.648333
1.17754
2.17202
3.41411
2.8709
1.71978
0.818791
0.621397
1.19626
2.24422
3.34472
2.76945
1.65224
0.805126
0.656736
1.27404
2.35369
3.32752
2.70014
1.56993
0.769911
0.732279
1.53442
3.16889
2.62706
1.65831
1.09889
1.33368
2.20109
3.25623
2.89969
2.16229
1.74185
1.74729
1.95679
3.24829
2.29331
1.5072
1.02547
2.95827
2.47642
1.44527
0.570849
0.338353
-0.83655
2.02997
1.4096
0.324464
-0.802183
-1.74765
-2.01999
1.04808
-0.0947333
-1.45634
-2.1866
-1.80381
-0.555273
-0.684022
-1.61567
-1.6972
-0.842745
1.19111
-0.361669
0.566127
0.906016
1.82438
1.57645
-0.502715
0.93146
2.32128
2.80264
2.2921
1.6555
0.819722
2.67526
3.53341
2.87594
1.945
1.25894
0.622079
2.1403
3.03838
2.68553
1.10543
-0.138142
0.445218
1.89364
2.12228
1.16
-0.0245185
-0.78589
-0.88418
0.755772
1.53124
0.845365
-0.362967
-0.959522
-0.790969
-0.334309
0.704042
-0.481382
-0.790956
-0.497621
-0.175846
0.21446
-0.297403
-0.376727
0.1594
0.267531
0.0132808
0.523743
0.0459911
-0.102707
-0.460042
0.364354
-0.178793
-0.784033
1.08916
0.790321
-0.19287
0.184872
-0.399262
1.93882
2.11746
1.24687
0.0196155
-0.363299
0.855902
1.64558
2.01164
-1.05725
-0.394189
1.17367
2.72016
-0.62304
-2.3407
-1.23673
0.0100402
1.87108
4.16033
-2.38982
-1.6562
-0.537694
1.17764
3.64187
4.62368
0.405863
1.64653
2.85633
4.19012
4.19671
2.78515
2.04181
1.54751
2.22343
3.48913
3.29699
2.45725
1.05565
3.47772
2.96642
1.90065
0.749128
1.40131
2.51772
3.86057
2.78008
1.52885
0.838173
1.62968
3.55687
4.33438
2.18673
1.0289
0.780565
2.10495
4.1848
2.41409
0.564402
0.827355
2.61806
4.34216
1.83388
3.18686
4.24456
1.3861
0.855954
1.85567
4.05162
0.816794
2.6442
4.36418
1.03611
0.67562
1.29871
3.43214
4.29977
0.249518
2.09407
4.31595
-0.121772
3.02156
4.36426
-0.996167
-0.137402
1.66788
4.0349
-1.5474
-1.13627
0.195683
2.84593
4.476
-1.59844
-0.0373516
1.51903
3.80276
3.74892
-1.67275
-0.64484
0.547324
2.55691
4.52491
-2.74065
-1.60076
-0.228818
3.51683
3.91806
-2.96673
2.18878
4.29472
-4.32395
-2.52432
0.155549
3.88377
-4.23983
-1.86078
-0.0434365
4.01849
-5.49609
-3.37548
-1.01306
1.9328
3.78807
-4.991
-2.19383
4.02584
-5.58296
-3.52596
2.28972
3.55322
-4.65043
-0.838203
0.434912
2.19418
3.91003
-3.69295
3.04797
0.892393
3.7694
-2.89097
3.2095
2.86929
2.21766
3.74189
-1.3032
-0.0252702
3.34891
3.49433
-0.397918
1.86707
3.4298
0.0493578
0.582263
0.323684
3.62079
0.626207
0.845443
1.50881
0.251675
2.41991
3.5968
3.83536
1.94353
3.90058
2.22178
1.52848
2.10454
3.85073
2.35347
1.63535
2.13118
3.42743
3.67141
2.39026
3.89041
1.87648
1.99116
4.01269
2.38087
1.00859
2.31068
1.64378
3.44505
1.88565
3.09566
2.49738
3.96546
2.22453
1.03059
0.771063
1.69117
3.54338
1.56863
0.522256
1.99602
1.7649
0.6937
2.18851
1.96359
1.55702
2.38551
2.00654
2.46589
1.57128
2.14911
0.791911
1.73434
2.79249
1.87374
2.98088
1.45384
1.58384
1.73225
0.838105
2.44304
1.86321
2.00554
1.52649
1.67314
2.07995
1.36464
1.85033
1.32713
1.56929
1.79551
0.771586
1.67945
0.950656
1.42783
1.54645
1.63988
1.16434
1.07504
1.33709
1.72666
0.786926
1.31381
1.55429
1.2554
1.84157
1.308
1.63537
1.43699
1.44937
0.922434
1.98722
1.1541
1.17774
1.55208
1.78459
1.42583
1.0105
1.19914
2.06688
1.48113
1.45152
1.0189
1.29625
2.06992
1.43483
1.59213
1.74174
1.61962
1.98877
1.01291
0.742611
1.03768
2.16651
1.12135
0.836619
2.05374
1.02495
1.69872
1.82516
0.946881
0.901748
0.84735
2.21238
0.57575
1.82489
0.424741
1.90304
0.818135
0.450427
0.847354
0.883608
2.22184
0.347914
1.58897
1.56327
0.071756
2.02151
0.632653
2.26722
0.522322
0.870185
1.69299
1.45471
0.374525
1.02401
1.00806
0.835373
0.940585
2.20514
0.764053
1.71262
0.796688
1.15125
1.39891
1.64182
1.03389
0.920012
0.813362
0.793035
2.06214
1.43592
0.968702
1.15386
1.2157
1.73164
1.23761
1.02686
1.87175
1.67767
1.17491
1.19197
1.39144
1.85111
1.69547
1.25555
1.86117
1.56241
1.21927
1.69012
1.87892
1.44514
0.929915
0.331465
1.73926
1.35553
1.6626
1.75513
0.57974
2.13998
1.42104
1.88744
2.08346
1.80818
0.990831
1.85018
0.662063
1.62752
1.8337
0.616886
2.01302
1.28571
1.8562
2.15327
1.67764
0.0292895
0.355479
1.64942
1.55957
0.0359217
0.133721
2.4965
2.37579
0.996492
0.142581
1.17934
1.66901
2.26961
3.11821
1.84095
0.666885
2.03079
2.06152
3.11049
2.22144
1.02247
2.45533
1.32467
2.98507
2.95162
0.917703
2.09884
3.2749
0.573022
0.480345
-1.86459
0.105762
2.38608
0.301996
-0.152885
-2.33392
-3.53457
0.17489
3.12663
0.611268
0.965052
0.610197
-3.58349
0.03771
0.340228
1.90542
3.01884
0.474909
3.43104
1.76222
2.17073
0.56465
2.66094
2.63043
1.72568
0.569231
2.10621
2.39798
2.28346
2.16366
1.92729
1.75073
1.52024
2.05095
1.96432
0.637841
1.77461
2.0265
2.06328
1.8001
0.321541
2.21626
1.69953
2.13232
1.84451
1.47658
1.68773
2.1767
1.87714
1.43246
2.08568
1.50718
0.865233
1.84809
1.11919
1.76652
1.33642
0.320151
1.33196
1.95769
2.61686
1.84472
0.613429
1.37856
2.00054
2.67661
0.874355
1.83196
2.72266
2.05678
2.78173
1.84081
1.27483
1.15648
1.83688
2.56943
1.62786
2.10104
2.90458
1.30206
2.61111
2.35767
1.05494
1.88295
3.10535
1.55104
0.856423
0.430496
3.13812
1.15929
1.82831
2.40518
0.414229
2.69204
0.84403
1.35275
0.581013
0.852812
1.65636
2.75025
1.9224
2.05419
0.619218
1.405
2.09778
1.91002
0.563264
1.32649
2.25393
1.79988
1.87899
0.513183
2.28869
0.954833
1.91256
2.44039
1.24548
2.68455
3.02884
0.670983
2.10748
3.08496
3.06013
2.62631
1.11136
1.01642
2.28978
3.32231
2.54106
1.42115
3.14715
1.33022
0.814102
2.28553
3.61072
2.59761
1.32358
3.06902
3.53122
1.83709
0.518001
0.668693
2.17436
4.17159
2.75008
3.61403
3.67143
1.56411
0.553093
0
2.9501
1.72316
0.580885
3.18313
1.40652
2.94811
1.05428
0.134132
2.67867
0.677022
0
1.74237
0.20079
3.25043
1.08034
0
3.02005
0.999091
0
0
0
0
0
0
0
0
0
0
0
0
0
0
0
0
0
0
0
0
0
0
0
0
0
0
0
0
0
0
0
0
0
0
0
0
-0.424909
0.965115
0.344575
0.803536
0.656278
-1.65678
1.0956
-2.10549
0.505231
1.26832
0.517526
-1.44424
0.982318
0.69034
-1.77888
-2.00957
-0.163479
1.5415
-1.11759
1.59908
0.722799
0.374455
1.26046
0.753184
-0.714073
1.00157
-0.640392
1.73991
0.0583123
1.74454
0.840356
1.35682
1.05298
0.926276
1.91344
1.04159
1.43751
0.384113
1.71571
2.09357
0.803953
0.670671
1.86744
2.4577
2.13866
0.741538
3.05237
1.7563
0.961136
1.47085
2.48595
3.21342
2.43
1.68369
2.10752
3.41324
2.43916
1.95656
2.75018
4.34053
1.79981
1.0878
1.33181
2.52109
3.90168
4.88509
0.566289
0.788539
0
0
0
0
0
4.14057
3.86599
2.99411
1.62651
0.845215
2.86148
3.18106
3.36055
3.02186
2.98167
2.89563
0.908672
1.27248
2.06035
3.08406
4.54795
5.57161
0.600973
1.5475
3.74238
6.69048
1.4393
4.93087
3.40665
1.00577
4.96639
1.12145
3.26322
4.34769
1.43394
2.71328
4.36918
0.502443
3.96865
1.17809
0.644557
3.26108
1.42639
1.89326
2.61358
1.77972
1.83434
1.19925
1.29126
3.4352
1.92085
2.19875
2.4643
1.57709
1.25284
2.34108
1.42381
3.08783
2.64707
2.08398
0.637289
3.23476
2.06771
0.514824
0.899247
2.13923
3.15595
1.58722
0.324971
0.547156
3.21118
1.47676
0.0363306
-0.260249
1.38024
2.78805
0.426436
-0.691256
1.0029
1.67215
0.316564
1.95506
3.27499
0.622019
0.731105
0.700801
1.65299
4.36094
2.39146
0.784833
0.457219
0.990596
4.46607
2.39181
3.90268
2.52742
2.79974
0.62963
3.15949
1.51362
0.479836
3.46241
0.258412
0.352896
3.87328
1.59773
-0.0348506
-0.232744
-0.0464516
2.13167
0.108388
-0.381673
-0.0619869
2.61155
-0.539223
2.79989
0.414185
2.97958
1.26006
0.245001
-0.153718
0.0223783
-0.198668
1.52739
0.233065
-0.154439
-0.0954206
0.391858
1.70341
-0.586688
-0.166412
0.800758
1.76254
-0.120062
-0.670039
0.361577
-0.339675
-0.669031
-0.353041
-0.588509
-0.294874
-0.400948
-0.208683
0.101946
0.925151
-0.0144023
0.362645
0.059059
-0.0932307
0.373281
0.308387
-0.154581
-0.417899
-0.710481
-0.105988
-0.712478
-0.657801
-0.329815
-0.164465
0.167979
-0.56643
-0.144244
-0.829552
-0.0685382
-0.648481
-0.302386
-0.790939
-0.599538
-1.10506
-1.00513
-1.5616
-1.11195
-1.27407
-0.00767473
-0.926909
-1.58842
0.765712
0.175216
0.657489
1.12743
1.9823
1.42319
0.362295
1.66183
-1.39928
-1.58574
1.97234
-1.59099
-1.51736
1.71955
-1.61313
-1.50277
-1.5992
1.47104
-1.60021
-1.48352
-1.56528
1.28156
0.439873
-1.57097
-1.42393
-1.45136
1.19981
0.380749
-1.44036
-1.14348
-1.1503
0.264192
1.24041
-1.19673
-0.792163
0.133099
1.23588
-0.818889
-0.515743
-0.253744
0.99762
0.381502
0.147628
-0.440122
-0.423605
1.06944
0.339024
0.197365
-0.0154661
1.25508
0.333741
1.25115
-0.160022
-0.0462566
-0.116732
-0.19249
0.510785
-0.388746
-0.460601
-0.386391
-0.368114
-0.465644
1.38136
0.110431
2.48474
0.843261
0.0908793
0.103524
-0.0287224
3.32987
0.24268
0.249932
0.433719
3.55339
0.650499
3.75528
-0.0881445
1.14007
0.226814
-0.0271449
0.185217
0.0944889
1.87111
0.164425
2.89056
2.69544
1.2172
1.45827
0.108554
0.334828
1.07386
0.133381
-0.176775
0.161273
-0.17107
-0.288245
-0.316643
-0.234543
-0.287539
-0.21368
0.00996959
-0.11064
0.0370104
0.412869
-0.0619534
0.219505
0.236134
0.262052
0.339878
1.03808
0.66839
0.418209
0.39109
0.299498
0.25646
0.997325
0.389228
-0.0746999
-0.0893769
0.548881
0.100049
-0.466754
-0.852416
-0.0727471
0.345843
-0.00863854
-0.403445
-0.86912
-1.40018
-1.48219
-1.0351
-0.129369
-0.101943
-0.557212
-0.838049
-0.772203
-0.37359
-0.682316
-0.392175
-0.148515
0.352037
0.518116
0.407614
-1.13198
-0.479375
0.252826
0.574099
0.224216
-0.375485
-1.00007
-0.164363
0.256494
0.184505
-1.63338
-1.98088
-1.07015
-2.32922
-0.657198
-2.08274
-2.44469
-1.15257
-2.77085
-1.74953
-1.94734
-2.72398
-1.53846
-2.7251
-1.17491
-1.88482
-0.897197
-2.77671
-1.15856
-1.91809
-0.528844
-2.95311
-1.18638
-2.11763
-2.09493
-3.2395
-1.34863
-2.37842
-1.64174
-2.00381
-3.51483
-3.27376
-1.5985
-2.65216
-1.0426
-0.854158
-2.66924
-3.50858
-1.96296
-3.78933
-3.10388
-1.32092
-0.872589
-3.39484
-4.07658
-2.44363
-3.52419
-4.59351
-3.74261
-1.69053
-0.866647
-2.30661
-4.61559
-4.96389
-3.21424
-3.54086
-4.95979
-5.11743
-2.4376
-0.795557
-2.20374
-4.92198
-4.67993
-1.75565
-6.97185
-3.8264
-0.695596
-2.00965
-6.18059
-2.68236
-0.965674
-4.51496
-8.10296
-4.91417
-1.27745
-1.8105
-4.76545
-6.76197
-2.96063
-0.761711
-3.00645
-5.7556
-8.02107
-5.06086
-1.4632
-1.46421
-4.34383
-5.86834
-6.91464
-3.18413
-2.43473
-5.3467
-5.02267
-5.38059
-1.87858
-1.04983
-3.78297
-7.32363
-3.90401
-1.96799
-5.67075
-5.52675
-6.20933
-2.57474
-0.734678
-3.2203
-6.34175
-7.7238
-4.70264
-1.45773
-1.64468
-5.23018
-6.62341
-3.15367
-3.53204
-5.22789
-4.82798
-5.05483
-0.300624
-1.02566
-3.83284
-7.00536
-6.59211
-2.55525
-0.251281
-1.85636
-4.94355
-5.20789
-5.02196
-1.91122
-2.58663
-5.23069
-4.46195
-6.34596
-3.42887
-0.363632
-1.05061
-3.966
-6.86828
-4.76611
-2.05222
-1.87382
-4.73763
-4.71054
-3.48865
-2.41081
-4.79349
-3.8314
-4.54334
-0.979332
-3.36942
-5.61249
-1.52481
-3.93052
-3.10634
-0.491243
-2.00712
-4.06399
-3.56686
-0.777656
-2.78752
-4.63801
-0.404887
-3.14498
-3.93777
-3.38081
-3.52452
-1.16248
0.137295
-0.464525
-1.91358
-3.14333
-1.35817
-0.0916284
0.122314
-0.515015
-1.59185
-2.76322
-1.18603
0.167664
-0.327502
0.22874
-0.316494
-2.14898
-4.31165
-2.28995
-0.122934
0.531534
0.463401
0.00555629
-1.60767
-4.06639
-0.743883
0.552355
0.589876
0.325475
-0.376477
-1.82108
-4.3384
0.248663
-0.401792
-0.469498
-1.02364
-2.57522
-3.89315
-1.19366
-2.70259
0.69082
0.605227
-1.42121
-2.8683
1.10828
0.215397
-1.63116
-2.79187
1.13665
0.514733
-0.735366
-1.85343
-2.61028
1.07157
0.93473
0.275265
-0.900069
-2.02593
1.05555
0.644858
-0.202811
-1.09209
-2.18006
0.853684
0.30844
-1.20455
-2.18648
0.0919655
-0.439146
-1.32366
-2.22297
0.550757
-0.527811
-1.37786
0.657795
0.332314
-0.558412
-1.3011
0.807234
0.509905
0.261538
-0.104792
-1.09222
1.09392
0.981308
0.596804
0.362815
-0.0539092
1.1157
0.85969
0.474585
0.334842
-0.0699732
1.00031
0.655001
0.364967
0.295986
0.327269
0.353204
0.893945
0.450531
0.187492
0.455627
0.278115
1.09546
0.78879
0.303233
1.0718
0.218621
0.0534775
0.805993
0.139364
0.0362027
1.04686
1.39977
1.14549
0.709574
0.0278381
1.24821
1.63151
1.0964
0.404764
1.69201
2.44075
1.02277
0.0984936
2.13181
2.60431
1.08275
0.0980187
0.30406
1.165
2.77904
2.82537
1.61847
1.29126
0.616771
0.0943117
0.444309
1.87275
3.75902
1.58575
1.3884
0.875982
2.63495
3.3333
1.89401
1.40637
3.29207
2.83377
1.71926
2.05508
3.86261
1.92924
2.24498
0.289335
2.7934
4.43105
2.39605
0.175706
3.33185
3.52556
1.60573
3.63276
2.53533
0.62248
0.0418972
-0.067926
2.43965
4.38835
2.68138
0.524474
3.22412
2.6115
3.44588
[truncated: 14,416 more rows]
