# Supplementary material for: Predicting black ice-related accidents with probabilistic modeling using GIS-based Monte Carlo simulation
Source: PLoS One. 2024 May 23;19(5):e0303605. doi: 10.1371/journal.pone.0303605 (PMC11115309; doi:10.1371/journal.pone.0303605)
Supplement: S7 File — 10.5281/zenodo.10863284. (XLSX) [file pone.0303605.s007.xlsx]

## Sheet: Sheet1
slope
5.02778
5.67276
2.58522
0.715361
1.45653
8.19848
1.88843
11.4154
4.28887
0.887519
3.70962
15.3804
9.77712
4.66363
3.0794
15.7264
2.10541
2.49466
10.1737
5.04252
1.86814
16.075
8.55768
9.17608
16.2496
8.74903
15.9753
11.6041
7.21943
2.24331
2.04105
14.7455
7.40398
1.60501
5.93342
1.82154
1.4986
7.39907
2.69041
1.24132
11.8645
6.93608
2.83356
11.8916
7.03926
2.99968
15.4038
12.0305
7.60685
3.42718
1.22704
15.8254
12.7977
8.01786
3.48385
1.2504
1.17641
16.2656
8.14005
3.56987
1.27855
14.5044
12.5794
7.29107
2.79432
13.4732
11.2586
4.6899
1.14345
11.6199
9.74727
5.87104
10.0633
8.79455
6.24713
7.86526
6.47872
6.49061
5.18771
3.70005
1.61513
6.35552
6.05724
1.60604
3.93812
4.68185
2.4883
1.14995
1.43787
3.27218
1.75847
1.38914
2.07444
0.946759
1.49061
1.72361
2.43405
1.21393
0.875186
1.42362
2.25887
1.0771
0.686794
1.05981
1.81243
2.10434
1.01231
0.564685
0.866587
1.26743
1.59547
1.94233
0.882902
0.520223
1.06694
1.448
2.91425
1.77543
0.492524
0.855801
1.24899
2.7638
1.60494
0.328534
0.644937
2.60622
1.45454
0.46799
2.4601
1.29256
0.350687
2.30088
0.390925
1.02053
0.921168
1.88263
2.29071
1.57876
0.423469
1.79132
2.76381
2.46508
2.44348
2.17079
2.74694
3.25662
1.92021
2.3574
2.44545
3.23051
3.62341
3.66967
2.24041
2.33572
4.30301
4.16587
2.93426
2.5828
1.80931
0.919286
4.3931
3.16818
2.00989
1.14365
0.388078
2.64822
0.770856
2.57834
1.26335
2.24482
0.0243489
1.55655
0.014056
1.85575
1.57374
0.604781
1.41572
0.545115
2.49296
5.00301
1.13549
3.7625
6.53018
6.77823
0.12139
0.0359988
1.95801
5.0555
7.71629
7.66571
6.8086
0.636573
6.10495
8.41976
8.19405
6.52942
7.75025
3.09561
6.60151
8.37152
5.62253
5.45899
7.8492
7.46233
8.73098
6.66327
6.05527
7.6642
8.06624
8.30674
9.29354
8.46926
8.71938
9.52503
8.93605
7.05284
8.2357
8.37998
8.92509
8.73049
7.05313
4.76885
2.61769
6.66324
6.72426
5.61452
3.69869
1.88754
0.723989
3.45433
2.36715
1.17142
0.427048
0.491441
0.600075
1.62821
1.0851
3.17404
5.75886
0.0702476
0.680591
2.46951
5.05297
7.30828
8.26037
1.78482
4.28076
6.81685
8.34034
6.04482
7.9856
7.49005
8.54359
8.76523
8.13504
7.22175
6.11886
9.17054
8.29096
6.31833
4.54159
2.8205
9.76353
7.74841
5.13684
2.77734
1.2029
0.672126
8.21619
2.51452
0.706775
9.69122
5.00555
1.76477
1.10709
9.18536
4.85848
1.22057
1.78844
2.35302
8.82748
4.90211
1.06014
2.25029
1.94834
2.11319
8.34493
5.35391
3.23818
1.87044
1.83336
7.80133
5.09433
1.51945
5.74383
3.19178
1.95706
1.3535
0.849546
0.637104
3.34161
1.65928
0.773645
0.357641
2.94117
1.50509
0.588301
1.56539
0.851102
0.531418
0.798317
0.59429
0.656925
0.754552
0.848479
0.869524
0.169285
0.762792
0.419052
0.826119
1.23824
1.64708
2.28533
1.55282
2.03716
2.46816
2.85901
3.2539
3.67572
4.14024
3.83847
4.3701
4.76828
5.06703
5.31195
5.76887
6.06393
6.20114
5.6145
5.91967
6.45689
6.04801
5.8962
6.04726
6.29332
6.406
6.30751
5.99734
5.91196
6.16475
6.37667
6.24886
6.13058
5.88222
5.97597
6.34583
6.25433
5.79035
5.82982
6.18635
6.67932
6.59428
5.92502
5.58905
6.62189
7.34718
6.39082
8.18588
8.32607
7.33533
7.14296
7.80144
7.64313
10.4107
9.78065
9.14272
8.1924
8.06195
7.91243
10.4768
9.50401
8.20443
10.6165
9.10235
8.68215
7.93312
11.1477
9.77893
8.76726
11.805
10.0645
8.86067
12.1945
10.1655
8.82676
7.66061
12.5225
10.2297
7.95169
7.51346
12.5366
8.25821
7.67365
7.44066
7.29193
12.31
9.0253
8.15701
7.72237
7.72914
7.43426
11.7105
9.25869
8.37364
8.36249
7.3218
11.1365
9.47905
9.09035
8.53962
6.8684
10.7864
9.28595
9.28296
6.98905
1.96615
8.76267
6.77176
4.3063
1.91091
0.59231
6.90606
4.33141
2.09557
0.80935
0.290217
6.99773
4.65713
2.80404
1.43215
0.577791
0.0976479
9.8868
7.12349
4.29433
2.02439
0.766776
0.819844
12.8324
9.13102
5.35535
2.55061
0.927761
1.58011
2.11139
14.5627
10.1049
5.92456
3.26772
2.53339
2.46505
2.35871
15.5242
10.9321
6.92294
4.31855
2.74444
1.58356
2.39759
16.3888
11.7604
7.61164
4.43813
2.61332
2.42955
3.24229
16.863
12.1337
6.23659
2.88897
2.31189
2.85813
16.8154
11.6319
6.83324
1.67142
1.21506
2.79212
16.1635
10.8026
4.8466
2.59202
0.964988
3.36711
15.6183
10.1785
5.43209
2.25452
0.986491
1.29954
3.76494
15.3363
10.0748
5.43327
2.28923
0.878454
1.56889
4.2769
15.3083
9.96076
5.28289
2.16141
0.806206
1.73226
4.64704
15.2192
9.94465
5.30419
2.19684
0.868865
2.04864
5.12026
15.2209
9.83594
5.15592
2.05595
0.78978
2.18782
5.40185
15.1537
9.82065
5.14684
2.07803
0.937435
2.45935
5.74896
15.1104
9.62102
4.92339
1.92341
0.914049
2.52011
5.90673
14.9177
9.4794
4.8425
1.92109
1.03796
2.73005
6.18424
14.7089
9.14611
4.54485
1.73858
0.997385
2.76393
6.33383
14.3056
8.85746
4.38866
1.70789
1.11458
2.96565
6.57306
13.8222
8.38325
4.04727
1.53688
1.13105
3.07967
13.1131
8.00392
3.96988
1.93342
2.37199
4.61384
12.5158
7.77078
4.59673
4.1521
5.6549
7.63884
10.353
6.98793
7.72465
9.02716
11.9253
9.55933
9.2184
9.73943
9.72648
8.23063
10.7207
9.58938
9.22127
8.00228
5.64211
3.09715
8.91947
7.57583
5.40094
2.89774
3.31597
4.88354
5.24213
3.07013
3.60519
5.5942
6.24975
5.56415
7.09111
6.6799
5.77377
5.89828
4.39045
6.82393
6.57726
4.07355
4.60155
6.13619
7.88832
7.37892
3.80713
4.16114
6.10927
7.09947
9.7497
9.10246
6.99531
6.15987
7.44905
6.85182
10.4181
9.19479
7.75746
7.76266
7.55927
6.05988
3.92266
9.20692
7.86076
7.12501
6.30352
4.52743
2.52009
1.15416
6.45478
4.55515
2.84864
1.32029
0.474953
4.42202
2.90064
1.51871
2.09297
1.18495
0.490295
1.34793
0.225668
0.758231
0.940494
1.89806
2.04248
2.80732
2.6941
2.48218
2.35569
2.59537
5.56032
3.47543
1.58334
1.34529
2.03495
4.27337
6.86615
8.1245
3.38405
3.88056
6.34142
7.98101
8.3063
3.66612
5.71518
8.35656
9.53633
8.81699
8.89483
7.36948
10.1025
10.8787
9.39321
7.4346
10.2801
11.3767
8.77809
5.74029
6.23754
11.5931
10.8557
7.59529
4.3489
2.66875
7.14466
11.8165
7.90149
4.24913
8.96263
10.4309
6.08072
2.51255
2.59984
5.07831
11.2207
9.02074
4.83515
2.38263
2.02943
6.65025
13.506
7.63813
4.07169
2.33941
2.77204
8.58992
10.3997
3.3934
2.20396
4.14833
10.6541
7.42015
6.12867
12.9031
5.93941
2.13035
2.36831
8.17347
2.05933
4.23054
10.7887
5.52304
4.20243
2.14208
6.36122
13.4088
2.39492
2.88445
9.07491
1.39103
5.03895
12.1155
1.47696
2.25331
2.55078
8.02408
2.08507
1.61629
2.37867
4.15046
11.0984
2.38078
2.25276
2.54613
7.09073
13.9562
2.26176
2.27344
2.49323
3.26881
9.90211
5.80648
2.29269
2.56701
6.06832
12.8171
4.85706
2.65533
8.90283
9.91033
3.40246
2.48117
12.0589
8.02565
2.58508
2.19326
8.43091
14.21
5.99253
2.27347
3.39272
12.0849
11.0814
3.34608
8.94681
16.413
6.86052
4.12095
12.9624
10.5252
2.21911
1.35687
3.49445
10.0133
9.70265
13.7018
1.5769
10.6366
7.95532
7.41628
14.0147
4.49144
11.0522
3.82444
2.76367
7.91442
11.4747
2.01525
3.96737
8.53274
1.49199
3.30325
1.86016
11.3363
5.8744
3.53332
5.79361
1.2535
5.34702
13.5318
9.57851
5.53714
14.8284
7.14472
3.95955
5.59388
14.9974
7.19601
4.4226
5.49936
8.70442
15.3844
7.04511
12.6123
5.14222
4.54
14.9313
6.53796
1.83222
7.31116
3.34223
9.8339
4.38801
8.19854
6.68291
15.2068
5.87131
1.91369
2.42841
4.92052
12.1177
3.13854
1.53684
6.41719
4.02581
2.24925
6.22223
4.96201
4.63261
9.98507
5.92418
7.76453
3.78647
5.9941
1.90361
5.0254
11.3818
5.10255
10.1019
2.72187
3.60068
4.52075
2.08785
6.88628
5.4606
7.9399
3.50479
4.49997
5.98392
9.05711
5.49161
3.84995
4.58914
6.17488
7.85725
5.51556
1.87094
4.48412
5.30776
5.19792
6.85839
2.39147
4.24938
4.96308
1.61701
6.72514
5.39758
4.07469
4.87444
4.89802
3.20426
7.26993
5.53206
2.22507
6.07485
4.00242
4.8761
7.91232
3.67223
5.83778
2.8844
4.84865
5.38838
2.998
5.87344
2.83935
4.83028
5.67502
5.62224
3.23816
7.60589
6.15306
6.5578
2.79102
1.46223
1.599
5.44894
4.64055
1.09491
4.36838
5.12866
3.43133
7.92854
5.13857
2.32307
4.03089
5.86747
4.32838
3.81252
4.24266
7.8682
2.35951
4.05261
2.10514
1.5511
5.32188
4.17674
3.41422
7.66351
4.20658
6.65961
4.27705
5.14083
4.59828
1.89702
3.67124
7.90015
4.70181
2.56593
2.04766
4.55311
2.1021
5.86931
1.11577
3.76411
5.16385
2.75273
2.82187
7.38841
4.68596
2.11091
5.29512
1.05542
4.74768
7.6822
5.55988
2.67445
2.6325
6.54187
4.65626
5.52356
4.34371
7.50871
6.0681
2.84561
4.8017
3.84114
7.77971
5.82786
6.62545
6.94922
3.17941
3.23358
6.6828
6.047
2.30005
0.943244
7.20744
3.37085
6.0912
7.24763
1.56632
8.09189
3.30177
5.72306
8.83115
4.58876
2.27479
5.8616
1.86981
7.48068
7.14924
1.94624
8.2791
3.7474
5.78143
9.42765
5.08042
1.95024
1.60884
7.9466
7.19748
2.36598
2.14291
9.18775
4.60094
2.66964
2.43475
4.38462
5.46843
11.0516
5.8475
2.35572
3.57539
8.0476
12.2154
7.44984
2.6019
3.93754
7.46944
12.8889
9.71548
4.87786
4.47157
7.89067
8.06256
5.38144
8.57471
10.8347
13.2914
8.53922
5.69348
8.54706
10.8765
13.0639
13.4371
7.73445
7.02741
9.41238
11.2846
12.2019
14.4535
4.5555
5.77622
7.97724
14.3419
9.1441
4.59791
7.62876
13.7229
9.56262
3.88097
5.73641
13.1287
9.89489
4.75146
5.56622
6.56113
2.17132
5.61411
11.3286
7.81946
3.21792
2.39933
6.93476
9.23116
11.2587
2.17035
1.18879
6.30411
5.51536
9.83119
4.16586
1.71846
5.58486
11.2923
5.9969
2.04622
7.58084
3.03052
2.25998
4.12207
2.45565
4.88228
1.61501
0.86169
2.34027
5.94918
11.1407
3.93234
1.12268
2.22278
5.82106
8.68277
1.3439
3.75599
8.52825
5.64578
10.8713
3.75691
1.60347
1.82018
3.65302
7.32171
2.46501
5.58833
9.69392
2.42755
11.9296
5.07698
2.22473
5.5379
8.34561
2.30088
2.26199
1.37457
10.8062
1.79079
6.47685
5.19031
1.39382
7.5266
1.2221
2.79017
0.734966
2.77728
5.79698
8.77401
6.9238
6.36783
2.18593
4.07931
8.10427
5.94502
2.07613
3.90864
7.97308
5.85755
5.73989
1.95165
8.99266
3.02147
5.61375
10.3775
3.47643
8.05107
9.62266
2.00852
5.58831
11.1431
8.69138
7.13416
3.07409
2.72511
5.96223
12.1393
6.64442
3.61294
8.99442
3.14277
1.86531
5.81096
12.1056
6.83145
3.28309
8.56126
15.1166
4.28848
1.09957
1.58517
5.31315
12.0196
7.1022
0
0
3.47992
0.939832
0
7.37673
3.58056
0.906295
7.70455
2.40824
6.60591
1.80156
0.770168
5.26829
1.18423
0
2.96273
0.870232
6.28132
1.70651
0
0
0
0
0
0
0
0
0
0
0
0
0
0
0
0
0
0
0
0
0
0
0
0
0
0
0
0
0
0
0
0
0
0
0
0
0
0
0
1.77584
1.3747
2.68502
1.32603
2.68137
3.16328
2.51011
5.12526
1.51958
2.02904
3.84071
2.27942
1.6687
3.71387
4.15187
4.76177
1.59044
3.32486
1.96884
2.74355
5.35619
1.76885
2.45374
5.22842
1.91386
2.25643
1.51502
4.67392
1.90772
3.82286
6.93964
3.32636
6.6067
4.24124
5.51849
6.34657
4.79469
2.215
5.83842
6.78025
2.29503
1.62871
4.25629
9.39103
4.85532
1.43843
6.8884
2.78162
1.20586
2.65556
7.20848
9.26006
5.68623
3.86668
3.14364
5.50825
10.9032
8.36485
7.25727
7.51876
11.0246
11.0242
0
0
0
0
0
0
0
0
0
0
0
0
0
16.5047
17.4417
17.4505
9.93083
10.2115
11.5224
13.2855
14.9346
16.2381
9.40781
8.62051
8.55245
9.33324
10.9683
14.2048
8.71228
8.33969
7.79261
10.791
7.12801
6.5005
5.67301
11.7493
9.74798
11.8531
4.22427
11.81
12.8361
3.84784
9.96904
9.19561
8.17103
11.4136
8.90803
6.4747
12.3512
3.5774
4.85757
13.412
2.75445
10.1068
1.84795
8.28526
12.1073
4.84327
13.7612
6.73208
3.57218
9.38431
4.16331
7.14909
10.4353
4.68141
1.38597
12.1656
5.58125
0.754142
1.87734
4.71607
8.91209
3.63894
1.07511
1.17339
11.0359
4.44496
1.46214
0.941892
4.54043
12.3969
4.39304
2.1613
4.40222
7.71848
3.35749
4.9806
9.53992
4.09204
3.05102
2.56647
3.56048
10.8957
4.17241
1.72074
1.27844
2.05506
12.3258
4.70879
13.9206
6.00955
7.54002
1.55313
8.84479
2.62071
0.664878
9.74141
1.14197
1.26212
10.5309
3.07359
1.27357
1.48124
1.72702
3.62062
1.25879
1.2426
1.66526
4.66051
1.21034
5.9909
1.33736
7.17039
1.95952
1.45698
1.25327
1.1957
1.19019
2.51167
1.89437
1.59754
0.928261
1.00816
3.17014
1.48645
1.07448
0.890399
3.49202
2.00868
1.46945
1.29295
1.84249
1.72376
1.81801
2.10303
2.09485
2.50213
2.55503
2.6376
1.38103
3.02937
1.60407
2.96974
1.35545
2.28826
1.55429
2.00616
3.21136
2.94055
0.829447
2.14902
3.90152
1.6092
2.24024
2.64984
1.84664
0.994531
4.22176
3.32491
2.63641
3.80528
2.72477
3.67034
2.30624
2.38225
1.9067
3.29589
3.12693
5.04275
3.66141
2.2027
4.54905
5.36051
3.91601
4.23333
2.83018
3.84513
5.61528
3.3789
3.28255
2.08135
2.37636
2.92761
2.1125
2.18141
2.7797
2.16147
1.91671
1.91462
2.99843
2.19229
1.87885
1.70374
4.77264
2.78936
2.12947
1.76503
1.5906
4.31076
2.50302
1.64849
1.46676
3.93297
1.32377
2.24453
1.18148
3.73315
1.3329
2.38152
1.20248
3.29563
1.59334
3.14537
3.97172
2.53903
2.11574
2.31626
3.021
2.75018
2.14869
2.68625
2.66828
3.63196
2.25324
2.15965
1.80578
1.46548
2.21258
1.5674
1.5449
1.61424
1.70727
1.68831
3.08432
1.33556
5.52986
1.49052
1.42634
1.75202
2.0703
8.52838
1.03776
1.27928
0.759141
9.42237
2.00869
12.107
1.21468
2.10127
0.863897
1.05866
0.793544
0.988787
6.10253
0.691866
8.28907
10.226
3.25641
4.84313
0.680629
1.70455
4.31634
1.73922
1.09921
1.82584
1.46013
1.18297
1.35644
1.07317
1.51021
1.16222
0.806787
1.49926
1.11971
2.02937
1.93031
1.84658
1.5275
1.20317
1.16589
1.83518
1.45229
1.49467
1.42326
1.37719
1.44085
1.11714
1.46276
1.84458
1.63656
1.07595
1.84671
2.00204
1.47977
1.81915
1.70711
2.31254
2.46343
2.3735
2.64446
3.69462
3.61302
2.4631
2.54908
2.80222
3.18422
3.84355
4.60205
3.81968
2.96513
3.29142
3.44241
3.40754
3.92025
5.54894
3.20992
2.31506
1.7918
1.52687
2.49365
4.32531
2.00206
1.04288
0.620467
6.15025
8.43374
2.42425
8.45877
1.56585
6.99355
8.67121
4.0335
9.48736
3.34576
6.36035
9.42292
5.3528
9.43011
4.23968
6.32153
2.37298
9.43208
4.19678
6.35827
1.29128
9.75694
4.3406
4.13897
6.80229
10.4906
4.80813
7.55909
3.93516
3.3
9.7774
11.2804
5.5636
8.60498
4.00413
1.41715
5.26301
12.6548
6.52686
9.00943
10.034
4.66655
1.5576
8.17735
14.668
7.76627
7.36022
15.9796
12.0353
5.6123
1.61301
3.89732
11.5591
17.7119
9.61481
7.29663
16.0798
15.2388
7.29738
1.6435
3.57047
11.2479
13.3496
5.79094
21.0665
10.6921
1.67563
3.14716
17.585
7.51924
1.78801
10.7245
24.7848
12.553
4.53868
2.8343
14.9855
18.8848
8.12661
1.7041
5.55619
14.2497
25.3705
13.0346
4.89501
2.06161
8.62752
18.492
19.4374
8.86496
4.27761
12.6364
22.3121
14.4668
5.85462
1.84436
7.14205
21.5887
10.6725
3.11704
13.9727
20.8871
16.9547
7.27218
1.6855
5.80602
15.1561
24.1343
12.7853
4.98036
2.29271
19.3175
19.2764
8.75069
7.46336
13.2317
22.7152
14.059
1.99874
1.95576
7.22571
16.3785
19.8326
7.57122
1.5125
2.49655
9.97349
19.8148
14.1187
5.79084
5.10191
13.4762
22.3247
19.5388
9.46564
1.59407
1.88458
7.19508
16.2232
14.4332
6.40822
2.70764
9.92245
18.6289
10.1867
4.706
12.2826
19.8693
14.8257
1.93171
6.41412
13.6664
2.12278
7.76581
10.824
2.90314
3.63065
12.5865
16.6618
1.61894
4.91938
11.4248
2.89153
6.43961
12.984
7.87694
14.2246
4.6943
1.33771
2.41059
3.87786
9.17886
4.18119
1.67083
1.15826
1.78566
4.95728
10.3763
2.3798
1.04892
1.60901
2.08838
3.58358
6.88476
12.2008
3.94129
1.18054
1.09867
1.86861
3.76859
4.66981
7.75999
2.05603
1.44195
2.20299
3.00183
3.66817
3.75667
8.93894
2.30074
3.23261
2.9766
2.449
4.35383
10.199
2.06142
5.4906
1.74504
2.00609
2.05649
6.12042
1.71163
2.54181
2.86491
7.21754
1.60346
2.13783
1.15228
3.67828
8.09326
2.16626
1.69731
2.21198
1.43719
4.51138
1.74192
1.72656
2.28638
1.74584
4.93464
1.33763
1.636
2.13288
5.33799
1.40592
0.900767
2.30847
5.50721
1.09954
0.944623
2.54617
1.15364
0.910663
0.852676
2.5451
1.64624
0.96315
0.874209
1.11337
2.44569
3.61073
2.12955
1.18984
0.882863
0.798945
4.07224
2.52076
1.40109
0.998451
0.833559
4.12017
2.68681
1.93611
1.59194
1.27509
1.20107
3.9113
2.6813
1.94772
1.7642
2.7099
5.32669
3.60276
2.5872
4.94042
2.49311
2.1779
1.99959
2.37278
2.06555
2.10875
3.4067
5.47615
3.55591
1.98346
1.66858
4.77697
5.04449
2.99464
2.30238
5.62383
4.78118
2.71695
3.38118
7.46195
5.16384
2.91946
2.1277
1.98461
4.90109
9.68451
8.0186
5.85679
4.00683
2.71857
2.17858
2.50705
7.32921
8.9215
6.29204
2.34734
4.56947
10.0127
9.13287
2.59801
6.75694
12.3993
6.87496
3.63211
8.84589
14.3425
11.6284
3.15015
5.01197
10.9315
9.54289
2.47663
6.8198
12.6192
3.19669
8.53552
14.4227
3.44964
2.60023
2.00331
4.52456
10.5034
9.88106
3.29057
12.7094
9.01488
8.52798
[truncated: 14,416 more rows]
